# Supplementary material for: Molecular and mechanical insights into gecko seta adhesion: multiscale simulations combining molecular dynamics and the finite element method
Source: Beilstein J Nanotechnol. 2025 Nov 14;16:2055–76. doi: 10.3762/bjnano.16.141 (PMC12621623; doi:10.3762/bjnano.16.141)
Supplement: File 2 — Animations of the entire multiscale seta and a zoomed version focusing on all 16 spatulae. [file Beilstein_J_Nanotechnol-16-2055-s002.zip]

Archive with 2 entries (2 files):
- seta_full.mp4
- seta_zoom.mp4
