# Supplementary material for: Molecular and mechanical insights into gecko seta adhesion: multiscale simulations combining molecular dynamics and the finite element method
Source: Beilstein J Nanotechnol. 2025 Nov 14;16:2055–76. doi: 10.3762/bjnano.16.141 (PMC12621623; doi:10.3762/bjnano.16.141)
Supplement: File 3 — 16 Animations focusing on individual spatulae; adjacent spatulae have been omitted for clarity. [file Beilstein_J_Nanotechnol-16-2055-s003.zip]

Archive with 16 entries (16 files):
- spatula_9.mp4
- spatula_10.mp4
- spatula_11.mp4
- spatula_12.mp4
- spatula_13.mp4
- spatula_14.mp4
- spatula_15.mp4
- spatula_16.mp4
- spatula_1.mp4
- spatula_2.mp4
- spatula_3.mp4
- spatula_4.mp4
- spatula_5.mp4
- spatula_6.mp4
- spatula_7.mp4
- spatula_8.mp4
